# Supplementary material for: Strength Training to Prevent Falls in Older Adults: A Systematic Review with Meta-Analysis of Randomized Controlled Trials
Source: J Clin Med. 2021 Jul 20;10(14):3184. doi: 10.3390/jcm10143184 (PMC8304136; doi:10.3390/jcm10143184)
Supplement: Supplementary file 1 [file jcm-10-03184-s001.zip]

Archive with 1 entries (1 files):
- jcm-1258800-supplementary.pdf
